# Supplementary material for: Dual-Template Molecularly Imprinted Polymers for Dispersive Solid-Phase Extraction Combined with High Performance Liquid Chromatography for the Determination of Sulfonamide Antibiotics in Environmental Water Samples
Source: Polymers (Basel). 2024 Nov 1;16(21):3095. doi: 10.3390/polym16213095 (PMC11548663; doi:10.3390/polym16213095)
Supplement: Supplementary file 1 [file polymers-16-03095-s001.zip]

Archive with 1 entries (1 files):
- polymers-3268297-supplementary.pdf
